# Supplementary material for: Evaluation of Seasonal Heat Stress on Transcriptomic Profiles and Global DNA Methylation of Bovine Oocytes
Source: Front Genet. 2021 Oct 29;12:699920. doi: 10.3389/fgene.2021.699920 (PMC8585773; doi:10.3389/fgene.2021.699920)
Supplement: Supplementary file 2 [file Table1.XLSX]

## Sheet: post_alignment_qaqc.txt
Table S1. Summary of sequence read alignments to the reference genome
Sample name	Season	Stage	Total reads	Total alignments	Mapping rate (%)	Avg. length (bp)	Avg. quality	GC (%)
GV_July_1	summer	GV	10103293	21208831	94.6356	97.0534	37.7394	49.0103
GV_July_2	summer	GV	9256895	13050842	59.657	86.2659	38.5566	43.5892
GV_July_3	summer	GV	21347638	44653515	94.0694	96.9655	37.77	50.3492
GV_July_4	summer	GV	9081623	18188515	90.2661	94.2502	37.9754	46.9375
GV_July_5	summer	GV	71249319	148633540	94.2217	97.0622	37.9629	48.7003
GV_July_6	summer	GV	9834152	20361049	93.5861	96.0188	38.0602	47.944
GV_May_1	spring	GV	9394523	18658898	89.6651	95.7768	37.86	48.1116
GV_May_2	spring	GV	7429715	15411526	93.8415	97.6019	37.3907	51.4993
GV_May_3	spring	GV	7502631	14827517	87.1987	93.6079	38.1008	44.8431
GV_May_4	spring	GV	9479101	19718269	92.2028	91.2448	38.4076	47.5364
GV_May_5	spring	GV	8418541	17260229	93.6061	96.6976	37.6957	51.2835
GV_May_6	spring	GV	6007065	6859588	41.6711	94.5685	37.8757	43.716
MII_July_1	summer	MII	10448692	22057309	94.7646	96.733	38.0035	46.9848
MII_July_2	summer	MII	10003493	21093232	94.9923	96.4022	38.0997	45.229
MII_July_3	summer	MII	9829358	21075540	95.247	96.5562	37.9954	46.8768
MII_July_4	summer	MII	9086438	16755458	80.8794	91.1235	38.3756	42.9754
MII_July_5	summer	MII	9940791	20860595	93.0683	94.9608	38.0715	45.0131
MII_July_6	summer	MII	9324828	16791929	76.8659	89.3576	38.4662	44.0751
MII_May_1	spring	MII	9535928	20022200	93.7525	96.8393	37.6542	47.7928
MII_May_2	spring	MII	8131203	17072655	93.5293	95.7987	37.7292	46.3533
MII_May_3	spring	MII	9858276	19265583	87.0064	93.6121	38.226	45.572
MII_May_4	spring	MII	8324873	17532527	94.4697	96.1651	37.9013	47.1409
MII_May_5	spring	MII	9613494	20056224	93.9532	96.2973	37.9131	45.7573
MII_May_6	spring	MII	6508020	6146570	37.4045	85.669	38.3422	39.2471
